# Supplementary material for: Proteomic Analysis of Crimped and Straight Wool in Chinese Tan Sheep
Source: Animals (Basel). 2024 Oct 4;14(19):2858. doi: 10.3390/ani14192858 (PMC11482551; doi:10.3390/ani14192858)
Supplement: Supplementary file 1 [file animals-14-02858-s001.zip]

Archive with 3 entries (3 files):
- Abbreviations list.xlsx
- Supplementary materials list.docx
- supplementary_table_s1-s6.xlsx
