# Supplementary material for: Proteomic Analysis of Crimped and Straight Wool in Chinese Tan Sheep
Source: Animals (Basel). 2024 Oct 4;14(19):2858. doi: 10.3390/ani14192858 (PMC11482551; doi:10.3390/ani14192858)
Supplement: Supplementary file 1 [file animals-14-02858-s001.zip › Abbreviations list.xlsx]

## Sheet: Sheet1
Article abbreviation summary
Abbreviation	full name
SNP	single-nucleotide polymorphism
K	keratin
KAP	keratin-associated protein
KIF	keratin intermediate filament
IRDC	intermediate filament rod domain-containing protein
TCHH	trichohyalin
IRS	inner root sheath
ORS	outer root sheath
DP	ermal papilla
DPC	ermal papilla cell
UHSP	Ultra-high-sulfur KAP
HGTP	high-glycine-tyrosine KAP
HSP	high-sulfer KAP
MFD	mean fiber diameter
MFC	mean fiber curvature
FDSD	fiber diameter standard deviation
CVFD	coefficient of variation of fiber diameter
PF	prickle factor
MSL	mean staple length
MSS	mean staple strength
TMT	tandem mass tag
HPLC	high-performance liquid chromatography
LC-MS/MS	liquid chromatography-tandem mass spectrometry
UniProt	Universal Protein Resource
PCA	principal component analysis
OPLS-DA	orthogonal projection to latent structures discriminant analysis
VIP	variable importance in projection
